# Supplementary material for: SeesawPred: A Web Application for Predicting Cell-fate Determinants in Cell Differentiation
Source: Sci Rep. 2018 Sep 6;8:13355. doi: 10.1038/s41598-018-31688-9 (PMC6127256; doi:10.1038/s41598-018-31688-9)
Supplement: Supplementary file 2 — Examples [file 41598_2018_31688_MOESM2_ESM.xlsx]

## Sheet: Supplement S1
	Example	Species	System	Method	Description	Data*	References	Representative predicted TF pairs**	PMID for recapitulated TF
1	hDE	human	embryo	Microarray	DE to PF and MG/HG	human definitive endoderms (GSM1260414, GSM1260415, GSM1260416), posterior foreguts (GSM1260426, GSM1260427, GSM1260428), midguts/hindguts (GSM1260429, GSM1260430, GSM12604231	http://linkinghub.elsevier.com/retrieve/pii/S1934-5909(13)00556-0	CDX2__PAX6; SOX2__TBX3	24319665, 21151107, 24319665
2	hDE 2	human	embryo	RNA-seq	DE to PF and MG/HG	human definitive endoderms (GSM1273674), posterior foreguts (GSM1273676), midguts/hindguts (GSM1273677)	http://linkinghub.elsevier.com/retrieve/pii/S1934-5909(13)00556-0	CDX2__SOX2	24319665, 21151107, 24319665
3	hHSC	human	hematic	RNA-seq	HSC to GMP and MEP	GSE76234	http://dx.doi.org/10.1016/j.ydbio.2007.02.036; http://dx.doi.org/10.1126/science.aab2116	GATA1__SPI1	1987478, 9133423
4	mCBC	mouse	intestine	Microarray	CBC to SP and AP	mCBC stem cells (GSM1244709, GSM1244710), secretory progenitors (GSM1244711, GSM1244712, GSM1244713, GSM1244714), absorptive progenitors (GSM1244715, GSM1244716)	https://dx.doi.org/10.1242/dev.070763;https://dx.doi.org/10.1053/j.gastro.2008.01.079	FOXA1__MYC;KLF4__MYC	19737569, 24413398, 12015290, 19109406
5	mHSC	mouse	hematic	Microarray	FDCP-mix to RBC and MYC	mFDCPs (GSM1211192, GSM1211193, GSM1211194), erythroids (GSM1211279, GSM1211280, GSM1211281), and myeloids (GSM1211366, GSM1211367, GSM1211368)	http://dx.doi.org/10.1016/j.stemcr.2016.07.014; https://doi.org/10.1016/j.stem.2013.09.003	GATA1__SPI1;GATA1__FOS;GATA1__CEBPA;GATA1__GATA2	1987478, 9133423, 19587381, 14726504, PMC2696120, 12433372, 17079688, 8423806
6	mMEP	mouse	hematic	Microarray	MEP to RBC and MK	mMEPs (GSM2043910, GSM2043945), Erythrocytes (GSM2044099, GSM2044100, GSM2044111), Megakaryocytes (GSM2044055, GSM2044056, GSM2044058)	http://www.cell.com/stem-cell-reports/fulltext/S2213-6711(16)30131-X	EGR1__SPI1; ETS2__SP1;FOXO3__RUNX2;FLI1__KLF5	7983016, 19168790, 25843800, 10981960, 19666492
7	mMONO	mouse	hematic	Microarray	MONO to MDDC and MACRO	mMonocytes (GSM2043926, GSM2043958, GSM2043959) , DCs (GSM2043985, GSM2043986, GSM2043992), macrophages (GSM2043927, GSM2043928, GSM2043929, GSM2044028, GSM2044031)	http://www.cell.com/stem-cell-reports/fulltext/S2213-6711(16)30131-X	CEBPA__IRF8	18424555, 12881423, 15163413, 17088084, 22238324
8	mMSC	mouse	bone	RNA-seq	MSC to OST and AD	mMSCs (GSM2104261, GSM2104262, GSM2104263), osteoblasts (GSM2104273, GSM2104274, GSM2104275), and adipocytes (GSM2104279, GSM2104280, GSM2104281)	http://www.jbc.org/content/291/34/17829.long	PPARG__RUNX2	18616697
9	mNSC	mouse	neural	Microarray	NSC to NEU and ASTRO	neurons (GSM241896, GSM241897, GSM241899, GSM241901, GSM241903, GSM241904 and GSM241922), and astrocytes (GSM241905, GSM241906, GSM241907, GSM241909, GSM241910, GSM241911, GSM241913, GSM241923 and GSM241924)	http://dx.doi.org/10.1016/j.stemcr.2016.07.014;https://doi.org/10.1093/nar/gkt070;https://doi.org/10.1523/JNEUROSCI.4178-07.2008	ESR1__RUNX2	27546532
10	mTHC	mouse	hematic	RNA-seq	Th to Th1 / Th2 cells	http://www.th-express.org/; https://www.ebi.ac.uk/arrayexpress/experiments/E-MTAB-2582/files/processed/	http://dx.doi.org/10.1126/science.1103336; https://doi.org/10.1186/s13062-015-0045-x	GATA3__STAT1	15662016, 12006974, 12734330
								*: GEO, if available
								**: Literature validated TF(Green)

## Sheet: Literature evidence
TF	PMID
Hematopoietic stem cells to erythrocytes
GATA1	1987478
TAL1	12552125	12540851	20566737
FOXO3	25843800
MEIS1	25107888
GFI1B	24800817
KLF1	21190291	20508144
6
Hematopoietic stem cells to myeloid cells
GATA2	12433372
SPI1	9133423
CEBPA	19587381	14726504	18026136
FOS	8423806
ETS1	9566892
GFI1	21705494
IRF8	11846985
SNAI3	22531927
8
Monocytes to monocyte-derived dendritic cell
IRF8	22238324
STAT1	14764699
PPARG	17664351	23956421
3
Monocytes to macrophages
CEBPA	18424555	12881423	15163413	17088084
CEBPB	19805133	24078688
MAFB	10790365
DBP	8360493
STAT1	14735146	16269622	9649436
IRF1	14735146	16269622	7510419
SPI1	12958595
ATF3	24317040
8
Mesenchymal stem cells to osteoblasts
RUNX2	18616697
FOXC2	23815774	24122419	19540201
RUNX1	24606124	12811823
RUNX2, SP7	29370110
SMAD3	16696323
5
Mesenchymal stem cells to adipocytes
PPARG	18616697
RXRA	18981474	7838715
CEBPA	11606718	11782441	18981473	8090719
STAT1	10448095
SREBF1 (SREBP1)	8654925
FOXO1	12530968
EBF1	17060461
ZFP423	23884886
IRF4	25599561	21356515
9
Neuronal stem cells to neurons
ESR1	27546532
MEF2C	18599437	21901155
NEUROD1	19701197	19274100	20080708
HES6	10851137	10976052
ZNF238	22095278
SMAD3	17138664
MYT1L	27281220	20107439	28379941
FEZF2	20953195	20431123
CUX2	20510857
LHX2	15173589	22180728
LMO4	19366868
DLX1	17678855
NEUROD6	19610105
TBR1	20615956	11239428
13
Neuronal stem cells to astrocytes
RUNX2	27546532
PAX6	18448636	9856459
2
