# Supplementary material for: SeesawPred: A Web Application for Predicting Cell-fate Determinants in Cell Differentiation
Source: Sci Rep. 2018 Sep 6;8:13355. doi: 10.1038/s41598-018-31688-9 (PMC6127256; doi:10.1038/s41598-018-31688-9)
Supplement: Supplementary file 3 — Benchmark [file 41598_2018_31688_MOESM3_ESM.xlsx]

## Sheet: Supplement S2
	Method	Predicted TFs								# TFs published	# TFs retrieved	Sum rank	Mean rank	% TFs recapitulated
	Hematopoietic stem cells to erythrocytes
	SeesawPred	GATA1	TRP53	TAL1	FOXO3	MEIS1	PPARG	TFAP2A	GFI1B	6	5	21	4.2	0.833333
	Mogrify	TBX21	TCF7	SPI1	GATA1	TFDP1	RUNX3	ETS1	ELF1	6	1	4	4	0.166667
	D'Alessio	GFI1B	HES6	NFE2	KLF1	GATA1	TFDP1	MYB	PTTG1	6	3	10	3.33333	0.5
	Aggregate	GATA1	GFI1B	TFDP1	TBX21	TRP53	TCF7	HES6	TAL1	6	3	11	3.66667	0.5
	Hematopoietic stem cells to myeloid cells
	SeesawPred	SPI1	CEBPA	GATA2	ETS1	STAT3	FOS	GFI1	IRF8	8	7	31	4.42857	0.875
	Mogrify	TBX21	TCF7	SPI1	GATA1	TFDP1	RUNX3	ETS1	ELF1	8	2	10	5	0.25
	D'Alessio	TFEC	EGR2	SPI1	SNAI3	IKZF1	LRRFIP1	HCLS1	ELF4	8	2	7	3.5	0.25
	Aggregate	SPI1	ETS1	TBX21	TFEC	CEBPA	TCF7	EGR2	GATA2	8	4	16	4	0.5
	Monocytes to monocyte-derived dendritic cell
	SeesawPred	IRF8	SP1	SRF	STAT1	VDR	NFATC1	FOS	BCL6	3	2	5	2.5	0.666667
	Mogrify	BCL7A	FOXQ1	EGR2	HES6	RFXAP	PPARG	MYC	SNAI3	3	1	6	6	0.333333
	D'Alessio	TFEC	NFKB1	MAFG	SNAPC1	BACH1	IRF8	RNF141	IRF1	3	1	6	6	0.333333
	Aggregate	IRF8	BCL7A	TFEC	SP1	FOXQ1	NFKB1	SRF	EGR2	3	1	1	1	0.333333
	Monocytes to macrophages
	SeesawPred	CEBPA	CEBPB	SMAD3	FOXO1	ESR1	RARB	RARG	ARNTL	8	2	3	1.5	0.25
	Mogrify	MITF	EGR2	MYC	HMGA1	SNAI3	DBP	MEF2A	MAFB	8	2	14	7	0.25
	D'Alessio	TFEC	STAT1	EGR2	IRF1	ASCL2	SPI1	ZNF267	NR1H3	8	3	12	4	0.375
	CellNet	ATF3	MITF	SFPI1	TFEC	MAFB	ZFP507	CEBPA	AHRR	8	4	16	4	0.5
	Aggregate	MITF	TFEC	EGR2	CEBPA	MAFB	ATF3	CEBPB	STAT1	8	5	30	6	0.625
	Mesenchymal stem cells to osteoblasts
	SeesawPred	ESR1	FOSL2	SMAD3	SNAI2	RUNX2	RUNX1	AHR	JUNB	5	3	14	4.66667	0.6
	Mogrify	FOXC2	PRRX2	FOXD1	HOXA7	IRX5	NFKBIA	MAZ	CDK4	5	1	1	1	0.2
	D'Alessio	RUNX2	SNAI2	ZFHX4	FOXD1	ZEB1	HOXA1	PITX2	HIF1A	5	1	1	1	0.2
	Aggregate	RUNX2	SNAI2	FOXD1	ESR1	FOXC2	FOSL2	PRRX2	SMAD3	5	3	14	4.66667	0.6
	Mesenchymal stem cells to adipocytes
	SeesawPred	RXRA	PPARG	CEBPA	STAT1	SREBF1	NR1H3			9	5	15	3	0.555556
	Mogrify	FABP4	ZBTB16	FOXO1	PPARG	MLXIPL	ETS2	TEF	EBF1	9	3	15	5	0.333333
	D'Alessio	PPARG	CEBPA	SHOX2	EBF3	DMRT3	HOXC10	EBF1	TWIST2	9	3	10	3.33333	0.333333
	CellNet	PPARG	CEBPA	ZFP423	ETV3	NLRC5	IRF4	SREBF1	PATZ1	9	5	18	3.6	0.555556
	Aggregate	PPARG	CEBPA	SREBF1	EBF1	RXRA	FABP4	ZBTB16	FOXO1	9	6	23	3.83333	0.666667
	Neuronal stem cells to neurons
	SeesawPred	ESR1	KLF4	NFATC2	MEF2C	NEUROD1				13	3	10	3.33333	0.230769
	Mogrify	CUX2	HES6	NR2F1	ZNF238	FOSB	USF1	MAFB	MEF2C	13	3	15	5	0.230769
	D'Alessio	LHX2	MYT1L	MEF2C	LMO4	THRB	CSRNP3	DLX1	FOXG1	13	5	17	3.4	0.384615
	CellNet	MYT1L	ZFP536	NEUROD6	CSRNP3	TBR1	FEZF2	NAT14	NPAS4	13	4	15	3.75	0.307692
	Aggregate	MEF2C	MYT1L	CSRNP3	ESR1	CUX2	LHX2	KLF4	HES6	13	6	26	4.33333	0.461538
	Neuronal stem cells to astrocytes
	SeesawPred	VDR	STAT5A	RUNX2	HEY1	NFATC1	CEBPB	TCF7L1	PAX6	2	2	11	5.5	1
	Mogrify	IRF1	NR1H2	MYBL2	XBP1	E2F1	RUNX2	HMGB2	JUND	2	1	6	6	0.5
	D'Alessio	FOXD1	FOXL1	MYBL1	SIX3	RUNX2	E2F7	GLIS1	FOXC2	2	1	5	5	0.5
	Aggregate	RUNX2	VDR	IRF1	FOXD1	STAT5A	NR1H2	FOXL1	MYBL2	2	1	1	1	0.5
	Supplementary Table S2
	Benchmarking cell differentiation results comparing SeesawPred, Mogrify, the method of D'Alessio et al., and CellNet.The table compares ranked lists of predicted TFs for cell differentiation examples where predictions from both Mogrify and D'Alessio et al. are available. We aimed to choose the closest cell-types from the repositories. CellNet results are shown wherever the target celltype is avai…

## Sheet: Cell-types and sources
Hematopoietic stem cells to erythrocytes
SeesawPred	FDCP-mix to RBC
Mogrify	bone marrow - adult and blood - adult
D'Alessio	erythroid progenitor
Hematopoietic stem cells to myeloid cells
SeesawPred	FDCP-mix to MYC
Mogrify	bone marrow - adult and blood - adult
D'Alessio	myeloid dendritic cell
Monocytes to monocyte-derived dendritic cell
SeesawPred	MONO to MDDC
Mogrify	CD14-positiveCD16-positive Monocytes and monocyte immature derived dendritic cell
D'Alessio	monocyte starting dendritic differentiation
Monocytes to macrophages
SeesawPred	MONO to MACRO
Mogrify	CD14-positiveCD16-positive Monocytes and macrophage
D'Alessio	M1 macrophage
CellNet	(GSM432167, GSM432168, GSM432169, GSM432170, GSM432171, GSM432172, GSM432173, GSM432174) to macrophage
Mesenchymal stem cells to osteoblasts
SeesawPred	MSC to OST
Mogrify	mesenchymal precursor cell of bone marrow and osteoblast-Sciencell
D'Alessio	msc to osteoblast differentiation day 21
Mesenchymal stem cells to adipocytes
SeesawPred	MSC to AD
Mogrify	mesenchymal precursor cell of adipose and subcutaneous adipocyte
D'Alessio	white adipocyte 21 d differentiated from MSC
CellNet	(GSM1180589, GSM1180590, GSM1180591, GSM1180592, GSM1180593, GSM1180594) to adipocyte
Neuronal stem cells to neurons
SeesawPred	NSC to NEU
Mogrify	neural stem cell and human neuron samples
D'Alessio	pyramidal neuron from midtemporal gyrus
CellNet	NSC from PMID: 23396440 to neuron
Neuronal stem cells to astrocytes
SeesawPred	NSC to ASTRO
Mogrify	neural stem cell and astrocyte of the cerebral cortex
D'Alessio	astrocyte
