# Supplementary material for: SeesawPred: A Web Application for Predicting Cell-fate Determinants in Cell Differentiation
Source: Sci Rep. 2018 Sep 6;8:13355. doi: 10.1038/s41598-018-31688-9 (PMC6127256; doi:10.1038/s41598-018-31688-9)
Supplement: Supplementary file 4 — Network [file 41598_2018_31688_MOESM4_ESM.xlsx]

## Sheet: Sheet1
	Property	Human	Mouse
	Number_of_nodes	1251	1041
	Number_of_edges	12668	11278
	Mean_outdegree	10.1263	10.8338
	Diameter	7	7
	Edge_density	0.008101	0.01042
	Mean_betweenness	1564.27	1421.85
	Supplementary Table S3
	Properties of the TF-TF gene regulatory networks that were used as PKNs in this study.
